# Supplementary material for: The Role of Cytokines in the Metastasis of Solid Tumors to the Spine: Systematic Review
Source: Int J Mol Sci. 2023 Feb 14;24(4):3785. doi: 10.3390/ijms24043785 (PMC9962202; doi:10.3390/ijms24043785)
Supplement: Supplementary file 1 [file ijms-24-03785-s001.zip]

Archive with 1 entries (1 files):
- ijms-2125077-supplementary.pdf
